# Supplementary material for: Hypoxia-induced exosomal LUCAT1 promotes osimertinib resistance in lung adenocarcinoma by stabilizing c-MET
Source: Cell Death Dis. 2025 Oct 27;16(1):763. doi: 10.1038/s41419-025-08100-2 (PMC12559404; doi:10.1038/s41419-025-08100-2)
Supplement: Supplementary file 3 — Supplementary Table S1-S5 [file 41419_2025_8100_MOESM3_ESM.xlsx]

## Sheet: Sheet1
Table S1. Differential lncRNA between HExo and NExo
Geneid	log2FC	PValue	HExo#1	HExo#2	HExo#3	NExo#1	NExo#2	NExo#3
RP11-1017G21.6	5.22403	0.0169917	2.10675	5.56871	0	0	0	0
RP11-15A1.3	5.10175	0.0236931	0.933772	0.65819	0.515762	0	0	0
TCONS_00027059	5.05928	0.0280033	0	8.34341	3.26898	0	0	0
TCONS_00055530	4.99674	0.0309484	5.71203	3.01969	8.28187	0	0	0
MEG3	4.91716	0.0376735	0.12986	0.137302	0	0	0	0
TCONS_00035181	3.60385	0.0277295	3.42435	12.0687	5.67425	0	0	1.55605
CRNDE	3.18335	0.023935	0.350284	0.617264	0.483693	0	0	0.159172
RP11-213H15.4	2.16352	0.033978	3.10832	7.2302	11.3313	2.30366	0	3.38988
TCONS_00087385	1.47609	0.0347249	5.34315	9.53329	8.02371	4.12494	1.65811	4.55245
RP1-163M9.8	-1.58694	0.00691377	73.1045	53.4433	47.7623	246.13	242.676	185.079
RP5-1182A14.7	-1.68236	0.00157547	127.1	59.0406	45.9194	283.62	397.265	239.731
LINC01502	-4.83269	0.0430396	0	0	0	0	0.61711	1.01659
MIR3142HG	-5.05551	0.0244903	0	0	0	0.732845	1.47291	0.404398

## Sheet: Sheet2
Table S2. Clinical characteristics of LUAD patients
Patient ID	EGFR mutation	Age	Gender	Pathological stage	TNM stage	Treatment	Drug response
1	EGFR 19-del	49	F	LUAD	ⅢA	Osimertinib	response
2	EGFR L858R	61	M	LUAD	ⅡB	Osimertinib	non-response
3	EGFR L858R	70	M	LUAD	ⅢA	Osimertinib	response
4	EGFR 19-del	73	F	LUAD	ⅢB	Osimertinib	non-response
5	EGFR 19-del	56	F	LUAD	ⅢA	Osimertinib	non-response
6	EGFR 19-del	67	F	LUAD	ⅡB	Osimertinib	non-response
7	EGFR 19-del	74	M	LUAD	ⅢA	Osimertinib	non-response
8	EGFR 19-del	52	M	LUAD	ⅢA	Osimertinib	response
9	EGFR L858R	54	F	LUAD	ⅢA	Osimertinib	response
10	EGFR L858R	76	M	LUAD	ⅢB	Osimertinib	response
11	EGFR WT	66	F	LUAD	ⅠB	Others	N/A
12	EGFR WT	68	M	LUAD	ⅡA	Others	N/A
13	EGFR WT	65	F	LUAD	ⅠB	Others	N/A
14	EGFR WT	70	M	LUAD	ⅠB	Others	N/A
15	EGFR WT	46	F	LUAD	ⅠB	Others	N/A
16	EGFR WT	47	F	LUAD	ⅠB	Others	N/A
17	EGFR WT	62	F	LUAD	ⅡA	Others	N/A
18	EGFR WT	64	M	LUAD	ⅠA	Others	N/A
19	EGFR WT	71	M	LUAD	ⅠB	Others	N/A
20	EGFR WT	49	F	LUAD	ⅠB	Others	N/A
21	EGFR WT	56	F	LUAD	ⅠA	Others	N/A
22	EGFR WT	43	M	LUAD	ⅠB	Others	N/A
23	EGFR WT	57	F	LUAD	ⅠB	Others	N/A
24	EGFR WT	53	M	LUAD	ⅡA	Others	N/A
25	EGFR WT	59	M	LUAD	ⅡA	Others	N/A
26	EGFR WT	54	F	LUAD	ⅠA	Others	N/A
27	EGFR WT	62	F	LUAD	ⅠA	Others	N/A
28	EGFR WT	67	F	LUAD	ⅠB	Others	N/A
29	EGFR WT	69	M	LUAD	ⅠB	Others	N/A
30	EGFR WT	74	M	LUAD	ⅠA	Others	N/A

## Sheet: Sheet3
Table S3. Sequences of siRNA or shRNA against specific target in this study
LUCAT1 shRNA-1	Sense(5'-3')	GACTTGGCTTTCTTGTATTTCT
	Anti-sense(5'-3')	AGAAATACAAGAAAGCCAAGTC
LUCAT1 shRNA-2	Sense(5'-3')	CAAGCTCGGATTGCCTTAGACT
	Anti-sense(5'-3')	AGTCTAAGGCAATCCGAGCTTG
c-MET siRNA	Sense(5'-3')	GCCCAACUACAGAAAUGGUTT
	Anti-sense(5'-3')	ACCAUUUCUGUAGUUGGGCTT

## Sheet: Sheet4
Table S4. Sequences of primers used for qRT-PCR in this study
LUCAT1 (homo)	Forward(5'-3')	GACAATGCCCAGACCTCCAG
	Reverse(5'-3')	CACAACTGTACAGGCACGCT
c-MET (homo)	Forward(5'-3')	AGCAATGGGGAGTGTAAAGAGG
	Reverse(5'-3')	CCCAGTCTTGTACTCAGCAAC
GAPDH (homo)	Forward(5'-3')	TGCACCACCAACTGCTTAGC
	Reverse(5'-3')	GGCATGGACTGTGGTCATGAG
U6 (homo)	Forward(5'-3')	CTCGCTTCGGCAGCACA
	Reverse(5'-3')	AACGCTTCACGAATTTGCGT

## Sheet: Sheet5
Table S5. Primary antibodies used in this study
Antibody	Manufacture	Identifier	RRID	Application
HIF-1a	Invitrogen	Cat#MA1-516	AB_325431	1:2000 for WB
c-MET	Cell Signaling Technology	Cat#8198	AB_10858224	1:1000 for WB
CD63	ABclonal	Cat# A5271	AB_2766092	1:1000 for WB
CD81	Proteintech	Cat#27855-1-AP	AB_2880995	1:1000 for WB
TSG101	Proteintech	Cat#28283-1-AP	AB_2881104	1:2000 for WB
p-AKT(S473)	Cell Signaling Technology	Cat#4060	AB_2315049	1:2000 for WB
AKT	Cell Signaling Technology	Cat#4691	AB_915783	1:1000 for WB
p-ERK(T202/Y204)	Cell Signaling Technology	Cat#4370	AB_2315112	1:2000 for WB
ERK	Cell Signaling Technology	Cat#4695	AB_390779	1:1000 for WB
p-mTOR(S2448)	Cell Signaling Technology	Cat#2971	AB_330970	1:1000 for WB
mTOR	Cell Signaling Technology	Cat#2983	AB_2105622	1:1000 for WB
PARP	Cell Signaling Technology	Cat#9532	AB_659884	1:1000 for WB
cleaved-PARP	Cell Signaling Technology	Cat#5625	AB_10699459	1:1000 for WB
GAPDH	Cell Signaling Technology	Cat#2118	AB_561053	1:1000 for WB
Ki67	Proteintech	Cat#27309-1-AP	AB_2756525	1:2000 for IHC
Napsin A	Proteintech	Cat#60259-2-Ig	AB_2881381	1:10000 for IHC
TTF-1	Proteintech	Cat#66034-1-Ig	AB_11045663	1:250 for IHC
EGFR	Proteintech	Cat#66455-1-Ig	AB_2881824	1:1000 for WB
VEGFR1	Proteintech	Cat#13687-1-AP	AB_10644337	1:1000 for WB
VEGFR2	Proteintech	Cat#26415-1-AP	AB_2756527	1:1000 for WB
VEGFR3	Abcam	Cat#ab27278	AB_470949	1:1000 for WB
FGFR1	Proteintech	Cat#60325-1-ig	AB_2881435	1:1000 for WB
FGFR2	Abcam	Cat#ab109372	AB_2934131	1:1000 for WB
FGFR3	Proteintech	Cat#66954-1-ig	AB_2882277	1:5000 for WB
PDGFRA	Cell Signaling Technology	Cat#3174	AB_2162345	1:1000 for WB
PDGFRB	Cell Signaling Technology	Cat#3169	AB_2162497	1:1000 for WB
